# Supplementary material for: Prognostic model for multiple myeloma progression integrating gene expression and clinical features
Source: Gigascience. 2019 Dec 30;8(12):giz153. doi: 10.1093/gigascience/giz153 (PMC6936209; doi:10.1093/gigascience/giz153)
Supplement: giz153_Supplemental_Files [file giz153_supplemental_files.zip]

Archive with 3 entries (3 files):
- Response_to_reviewers_comments.pdf
- ReviewsOriginalSubmission.txt
- SupplementaryFiles.pdf
