# Supplementary material for: Prognostic model for multiple myeloma progression integrating gene expression and clinical features
Source: Gigascience. 2019 Dec 30;8(12):giz153. doi: 10.1093/gigascience/giz153 (PMC6936209; doi:10.1093/gigascience/giz153)
Supplement: giz153_Supplemental_Files [file giz153_supplemental_files.zip › ReviewsOriginalSubmission.txt]

Reviewer 1, Pedro Ballester
This manuscript presents the application of an existing non-parametric ranking method (GuanRank) to build prognostic models for Multiple Myeloma (MM) from gene expression and clinical features. This is reporting the authors's work on the DREAM challenge MM Challenge.
I have struggled to understand which contributions are novel. In part, this is due to many parts not being well described and/or motivated:

*     Page 3: the reason why early-censored condition is considered in COX models or the definition censored data should be here, not later in the manuscript.

*     Page 3: the authors claim that this is the best-performing method by predictive accuracy in the challenge, but results show that they were only the top performers in subchallenge 3. As usual, the difference between top performers is quite small. Not the case in subchallenges 1 or 2: https://www.synapse.org/#!Synapse:syn6187098/wiki/499425 This must be fully explained in the manuscript.

*     Incidentally, the study must report all three subchallenges. There is no justification to hack this study into three separate papers when they refer to exactly the same data.

*     Page 4: Are they using the data from different sources directly or after being pre-processed by DREAM? How did they ensure consistency between the four gene expression data sets?

*     Page 4: quantile-normalized the expression data: how? Reference? Per-gene? Per-patient?

*     Page 4: uniform in which way?

*     Page 5: writing is confusing here. Please use patient always (not sample, not data point). Rank of A seems a score using to rank patients, not the rank of the patient.

*     Page 5: The idea behind GuanRank is essentially to use the normalized ranks of the patient as the dependent variable to predict, which poses it as a regression problem. It is surprising that no one has thought before of doing something so simple (yet effective). The authors seem to be the first, which is commendable. However, the method is not introduced here, they have already published a number of papers with it: I am missing all these references.

*     Page 6: AUC is standard, how time-dependence concordance is calculated or the role of the weights is not explained at all. Same goes for C-index. The methods section must show the expression of these metrics, which are central to the evaluation. How you go from a continuous prediction to the binary prediction that AUC requires?

*     Page 6: it is not stated how many gene expression features are there per cohort and how many of these are used as features. Same goes for clinical features.

*     Page 6: risk genes, risk of what exactly? Random forest is used now, instead of GPRs: why? The importance threshold of 0.01 is seems arbitrary, please motivate.

*     Page 6: a major issue with gene lists is their lack of robustness with respect to different data sets. Using the same threshold, how many of the 342 genes are among the most important in all four cohorts? This should be discussed.

*     Page 8: define progression rate.

*     Page 9: how the presented validation is different from that requested by the DREAM challenge?

*     Page 9: training on a feature vector including both gene expression and clinical features, how performance compares to expression-only, clinical-only and stacking models?

*     Page 9: what do you mean exactly by cohort and batch effects in this context?

*     Page 9: 12 pairs should be 12 training-test pairs.

*     Page 10: why not human instead of mammalian gene function network?

*     Page 11: Why GO enrichment is used? The authors should carry out GSEA to find out which cancer pathways are driving survival.

Minor issues:

*     Page 2: state-of-the-field should be state-of-the-art
*     P 3: diagnose should be diagnoses
*     P 3: caring should be care.
*     There are many more, the author must revise the grammar again.

Reviewer 2, Pavel Sumazin
While Stacking, as expected, outperforms expression only, I am having a problem understanding the benefit of GR-GPR versus Survival Random Forest; it seems to generally do no better. Can you expand on this? Is there a way to combine the two to get a method that always outperforms the individual methods? Can you argue why one does better than the other or differently than the other? 
If this is possible, I would fully support the publication of this manuscript.
